# Supplementary material for: A Monoallelic Variant in REST Is Associated with Non-Syndromic Autosomal Dominant Hearing Impairment in a South African Family
Source: Genes (Basel). 2021 Nov 6;12(11):1765. doi: 10.3390/genes12111765 (PMC8618167; doi:10.3390/genes12111765)
Supplement: Supplementary file 1 [file genes-12-01765-s001.zip]

Archive with 1 entries (1 files):
- genes-1429965-supplementary.pdf
